# Supplementary material for: Model-based genotype-phenotype mapping used to investigate gene signatures of immune sensitivity and resistance in melanoma micrometastasis
Source: Sci Rep. 2016 Apr 26;6:24967. doi: 10.1038/srep24967 (PMC4844979; doi:10.1038/srep24967)
Supplement: Supplementary Information [file srep24967-s2.xls]

## Sheet: Sheet2
					Categories
	Symbol	Name in UNIPROT	UNIPROT Acc.Num.	UNIPROT Gene Function	antigen presentation machinery	immune-mediated tumor apoptosis/killing	tumor immune evasion mechanisms	immune response	none/not known
					1	2	3	4	5
74	AADAT	Kynurenine/alpha-aminoadipate aminotransferase, mitochondrial	Q8N5Z0	Transaminase with broad substrate specificity. Has transaminase activity towards aminoadipate, kynurenine, methionine and glutamate. Shows activity also towards tryptophan, aspartate and hydroxykynurenine	0	0	0	0	Uniprot: Q8N5Z0
80	AKR1C2	Aldo-keto reductase family 1 member C2	P52895	Works in concert with the 5-alpha/5-beta-steroid reductases to convert steroid hormones into the 3-alpha/5-alpha and 3-alpha/5-beta-tetrahydrosteroids. Catalyzes the inactivation of the most potent androgen 5-alpha-dihydrotestosterone (5-alpha-DHT) to 5-alpha-androstane-3-alpha,17-beta-diol (3-alpha-diol).	0	0	0	0	Uniprot: P52895
70	AP2B1	AP-2 complex subunit beta	P63010	Component of the adaptor protein complex 2 (AP-2). AP-2 is involved in clathrin-dependent endocytosis in which cargo proteins are incorporated into vesicles surrounded by clathrin (clathrin-coated vesicles, CCVs) which are destined for fusion with the early endosome.	0	0	0	0	Uniprot: P63010		Categories	Definition
46	ARHGAP15	Rho GTPase-activating protein 15	Q53QZ3	GTPase activator for the Rho-type GTPases by converting them to an inactive GDP-bound state. Has activity toward RAC1. Overexpression results in an increase in actin stress fibers and cell contraction	0	0	0	0	Uniprot: Q53QZ3		1	antigen presentation machinery
11	B2M	Beta-2-microglobulin	P61769	Component of the class I major histocompatibility complex (MHC). Involved in the presentation of peptide antigens to the immune system	Uniprot: P61769	0	0	0	0		2	immune-mediated tumor apoptosis/killing
16	BTN3A1	Butyrophilin subfamily 3 member A1	O00481	Plays a role in T-cell activation and in the adaptive immune response. Regulates the proliferation of activated T-cells. Regulates the release of cytokines and IFNG by activated T-cells.	0	0	PMID: 21113407	Uniprot: O00481	0		3	tumor immune evasion mechanisms
42	C1orf162	Transmembrane protein C1orf162	Q8NEQ5	none described	0	0	0	0	Uniprot: Q8NEQ5		4	immune response
73	C2ORF63	Clathrin heavy chain linker domain-containing protein 1	Q8NHS4	none described	0	0	0	0	Uniprot: Q8NHS4		5	none/not known
36	C4orf7	Follicular dendritic cell secreted peptide	Q8NFU4	Can bind to the surface of B-lymphoma cells, but not T-lymphoma cells, consistent with a function as a secreted mediator acting upon B-cells	0	0	0	PMID: 16452304, PMID: 24362405; http://www.iii.uni-bonn.de/fileadmin/images/nri0804_ii_poster.pdf	0
15	CCL5	C-C motif chemokine 5	P13501	Chemoattractant for blood monocytes, memory T-helper cells and eosinophils. Causes the release of histamine from basophils and activates eosinophils	0	0	PMID:22282655	PMID:11286708	0
20	CD3D	T-cell surface glycoprotein CD3 delta chain	P04234	The CD3 complex mediates signal transduction	0	0	0	Uniprot: P04234	0
17	CD86	T-lymphocyte activation antigen CD86	P42081	Receptor involved in the costimulatory signal essential for T-lymphocyte proliferation and interleukin-2 production, by binding CD28 or CTLA-4. May play a critical role in the early events of T-cell activation and costimulation of naive T-cells.	0	0	0	Uniprot: P42081	0
28	CD8a	T-cell surface glycoprotein CD8 alpha chain	P01732	Identifies cytotoxic/suppressor T-cells that interact with MHC class I bearing targets. CD8 is thought to play a role in the process of T-cell mediated killing.	0	0	0	Uniprot:P01732	0
35	CDC42SE2	CDC42 small effector protein 2	Q9NRR3	In activated T-cells, may play a role in CDC42-mediated F-actin accumulation at the immunological synapse. May play a role in early contractile events in phagocytosis in macrophages	0	0	0	PMID: 15840583	0
29	CXCL10	C-X-C motif chemokine 10	P02778	Chemotactic for monocytes and T-lymphocytes. Binds to CXCR3.	0	0	0	Uniprot: P02778	0
47	CXCL2	C-X-C motif chemokine 2	P19875	Produced by activated monocytes and neutrophils and expressed at sites of inflammation. Hematoregulatory chemokine, which, in vitro, suppresses hematopoietic progenitor cell proliferation.	0	0	0	0	Uniprot: P19875
30	CXCL9	C-X-C motif chemokine 9	Q07325	Cytokine that affects the growth, movement, or activation state of cells that participate in immune and inflammatory response. Chemotactic for activated T-cells	0	0	0	PMID: 17016763	0
43	CYTIP	Cytohesin-interacting protein	O60759	By its binding to cytohesin-1 (CYTH1), it modifies activation of ARFs by CYTH1 and its precise function may be to sequester CYTH1 in the cytoplasm	0	0	0	0	Uniprot: O60759
51	DENND2D	DENN domain-containing protein 2D	Q9H6A0	Guanine nucleotide exchange factor (GEF) which may activate RAB9A and RAB9B. Promotes the exchange of GDP to GTP, converting inactive GDP-bound Rab proteins into their active GTP-bound form	0	0	0	0	Uniprot: Q9H6A0
75	DZIP1	Zinc finger protein DZIP1	Q86YF9	May participate in spermatogenesis via its interaction with DAZ.	0	0	0	0	Uniprot: Q86YF9
3	EAF2	ELL-associated factor 2	Q96CJ1	Potent inducer of apoptosis in prostatic and non-prostatic cell lines. Inhibits prostate tumor growth in vivo, Transcriptional transactivator of TCEA1 elongation activity, Acts as a transcriptional transactivator of ELL and ELL2 elongation activities	0	PMID: 24727455	0	0	0
58	EPSTI1	Epithelial-stromal interaction protein 1	Q96J88	none described	0	0	0	0	Uniprot: Q96J88
54	FAM26F	Protein FAM26F	Q5R3K3	Pore-forming subunit of a voltage-gated ion channel	0	0	0	0	Uniprot: Q5R3K3
55	GABBR1	Gamma-aminobutyric acid (GABA) B receptor, 1	Q5SUJ9	none described	0	0	0	0	Uniprot: Q5SUJ9
4	GBP1	Interferon-induced guanylate-binding protein 1	P32455	Promote oxidative killing and deliver antimicrobial peptides to autophagolysosomes, providing broad against different pathogen classes. Exhibits antiviral activity against influenza virus. Hydrolyzes GTP to GMP in two consecutive cleavage reactions	0	PMID: 23042300	0	0	0
57	GBP4	Guanylate-binding protein 4	Q96PP9	Binds GTP, GDP and GMP. Hydrolyzes GTP very efficiently; GDP rather than GMP is the major reaction product. Plays a role in erythroid differentiation	0	0	0	0	Uniprot: Q96PP9
53	GBP5	Guanylate-binding protein 5	Q96PP8	Stimulates the NLRP3 inflammasome assembly upon bacterial challenge	0	0	0	0	Uniprot: Q96PP8
61	GCH1	GTP cyclohydrolase 1	P30793	Positively regulates nitric oxide synthesis in umbilical vein endothelial cells (HUVECs). May be involved in dopamine synthesis. May modify pain sensitivity and persistence	0	0	0	0	Uniprot: P30793
63	GOLGA7	Golgin subfamily A member 7	Q7Z5G4	May be involved in protein transport from Golgi to cell surface. The ZDHHC9-GOLGA7 complex is a palmitoyltransferase specific for HRAS and NRAS	0	0	0	0	Uniprot: Q7Z5G4
44	GPR171	Probable G-protein coupled receptor 171	O14626	none described	0	0	0	0	Uniprot: O14626
19	GZMK	Granzyme K	P49863	none described	0	PMID 16106370	0	PMID 16106370, PMID: 24711407	0
59	HCP5	HLA class I histocompatibility antigen protein P5	Q6MZN7	none described	0	0	0	0	Uniprot: Q6MZN7
79	HILS1	Spermatid-specific linker histone H1-like protein	P60008	DNA-binding protein that may be implicated in chromatin remodeling and/or transcriptional regulation during spermiogenesis, the process of spermatid maturation into spermatozoa	0	0	0	0	Uniprot: P60008
12	HLA-A/HLA-J	HLA-A protein	Q95J06/Q30175	Involved in the presentation of foreign antigens to the immune system	Uniprot: Q95J06	0	0	0	0
13	HLA-B	HLA-B protein	Q96DW9	Involved in the presentation of foreign antigens to the immune system	Uniprot: Q96DW9	0	0	0	0
6	HLA-DMA	HLA class II histocompatibility antigen, DM alpha chain	P28067	Plays a critical role in catalyzing the release of class II-associated invariant chain peptide (CLIP) from newly synthesized MHC class II molecules and freeing the peptide binding site for acquisition of antigenic peptides. In B-cells, the interaction between HLA-DM and MHC class II molecules is regulated by HLA-DO	Uniprot: P28067	0	0	0	0
7	HLA-DQA1	HLA class II histocompatibility antigen, DQ alpha 1 chain	P01909	Binds peptides derived from antigens that access the endocytic route of antigen presenting cells (APC) and presents them on the cell surface for recognition by the CD4 T-cells.	Uniprot: P01909	0	0	0	0
8	HLA-DRA	HLA class II histocompatibility antigen, DR alpha chain	P01903	Binds peptides derived from antigens that access the endocytic route of antigen presenting cells (APC) and presents them on the cell surface for recognition by the CD4 T-cells	Uniprot: P01903	0	0	0	0
14	HLA-F	HLA-F protein	Q54A71	Involved in the presentation of foreign antigens to the immune system	Uniprot: Q54A71	0	0	0	0
68	HOMER1	Homer protein homolog 1	Q86YM7	Postsynaptic density scaffolding protein. Binds and cross-links cytoplasmic regions of GRM1, GRM5, ITPR1, DNM3, RYR1, RYR2, SHANK1 and SHANK3. By physically linking GRM1 and GRM5 with ER-associated ITPR1 receptors, it aids the coupling of surface receptors to intracellular calcium release.	0	0	0	0	Uniprot: Q86YM7
33	ICOS	Inducible T-cell costimulator	Q9Y6W8	Enhances all basic T-cell responses to a foreign antigen, namely proliferation, secretion of lymphokines, up-regulation of molecules that mediate cell-cell interaction, and effective help for antibody secretion by B-cells. Essential both for efficient interaction between T and B-cells and for normal antibody responses to T-cell dependent antigens.	0	0	0	PMID:11910893	0
38	IL-2RG	Cytokine receptor common subunit gamma	P31785	Common subunit for the receptors for a variety of interleukins	0	0	0	PMID: 16868550,PMID: 15343366	0
27	IRF-1	Interferon regulatory factor 1	P10914	Transcriptional regulator. Also acts as a tumor suppressor and plays a role not only in antagonism of tumor cell growth but also in stimulating an immune response against tumor cells. Plays an important role in immune response directly affecting NK maturation and activity. Th1 development and maturation of CD8+ T-cells. Implicated in the differentiation and maturation of dendritic cells and in th…	0	0	0	PMID: 9294015	0
81	ITGA3	Integrin alpha-3	P26006	Integrin alpha-3/beta-1 is a receptor for fibronectin, laminin, collagen, epiligrin, thrombospondin and CSPG4. May participate in the adhesion, formation of invadopodia and matrix degradation processes, promoting cell invasion	0	0	0	0	Uniprot: P26006
24	ITGAL	Integrin alpha-L	P20701	Integrin alpha-L/beta-2 is a receptor for ICAM1, ICAM2, ICAM3 and ICAM4. It is involved in a variety of immune phenomena including leukocyte-endothelial cell interaction, cytotoxic T-cell mediated killing, and antibody dependent killing by granulocytes and monocytes.	0	0	0	Uniprot: P20701	0
21	ITK	Tyrosine-protein kinase ITK/TSK	Q08881	Tyrosine kinase that plays an essential role in regulation of the adaptive immune response. Regulates the development, function and differentiation of conventional T-cells and nonconventional NKT-cells	0	0	0	Uniprot: Q08881	0
52	JAK2	Tyrosine-protein kinase JAK2	O60674	Non-receptor tyrosine kinase involved in various processes such as cell growth, development, differentiation or histone modifications. Mediates essential signaling events in both innate and adaptive immunity	0	0	0	0	Uniprot: O60674
76	KIAA1549	UPF0606 protein KIAA1549	Q9HCM3	none described	0	0	0	0	Uniprot: Q9HCM3
25	KLRB1	Killer cell lectin-like receptor subfamily B member 1	Q12918	Plays an inhibitory role on natural killer (NK) cells cytotoxicity. Activation also leads to AKT1/PKB and RPS6KA1/RSK1 kinases stimulation as well as markedly enhanced T-cell proliferation induced by anti-CD3. Binds also to CLEC2D/LLT1 as a ligand and inhibits NK cell-mediated cytotoxicity as well as interferon-gamma secretion in target cells.	0	0	0	PMID: 17188357	0
32	KLRD1	Natural killer cells antigen CD94	Q13241	Plays a role as a receptor for the recognition of MHC class I HLA-E molecules by NK cells and some cytotoxic T-cells	0	0	0	Uniprot: Q13241	0
39	LCP1	Plastin-2	P13796	Plays a role in the activation of T-cells in response to costimulation through TCR/CD3 and CD2 or CD28	0	0	0	PMID: 17294403 / PMID: 17294403	0
78	LOC284757	no entry in Uniprot	no entry in Uniprot	no entry in Uniprot	0	0	0	0	no entry in Uniprot
83	LONRF2	LON peptidase N-terminal domain and RING finger protein 2	Q1L5Z9	none described	0	0	0	0	Uniprot: Q1L5Z9
64	MAP1B	Microtubule-associated protein 1B	P46821	Acts as a positive cofactor in DAPK1-mediated autophagic vesicle formation and membrane blebbing. Phosphorylated MAP1B may play a role in the cytoskeletal changes that accompany neurite extension	0	0	0	0	Uniprot: P46821
69	MCM10	Protein MCM10 homolog	Q7L590	Acts as a replication initiation factor that brings together the MCM2-7 helicase and the DNA polymerase alpha/primase complex in order to initiate DNA replication. Additionally, plays a role in preventing DNA damage during replication	0	0	0	0	Uniprot: Q7L590
50	NA	No entry in Uniprot for a human protein. However most likely reflects the influenca Neuraminidase (NA) P06820	P06820	Catalyzes the removal of terminal sialic acid residues from viral and cellular glycoconjugates. Cleaves off the terminal sialic acids on the glycosylated HA during virus budding to facilitate virus release. Additionally helps virus spread through the circulation by further removing sialic acids from the cell surface	0	0	0	0	Uniprot: P06820
48	PPP1R16B	Protein phosphatase 1 regulatory inhibitor subunit 16B	Q96T49	Regulator of protein phosphatase 1 (PP1) that acts as a positive regulator of pulmonary endothelial cell (EC) barrier function. Promotes the interaction of PPP1CA with RPSA/LAMR1 and in turn facilitates the dephosphorylation of RPSA/LAMR1	0	0	0	0	Uniprot: Q96T49
9	PSMB10	Proteasome subunit beta type-10	P40306	The proteasome is a multicatalytic proteinase complex which cleaves peptides with Arg, Phe, Tyr, Leu, and Glu adjacent to the leaving group at neutral or slightly basic pH. This subunit is involved in antigen processing to generate class I binding peptides.	Uniprot: P40306	0	0	0	0
10	PSMB9	Proteasome subunit beta type-9	P28065	The proteasome is a multicatalytic proteinase complex which cleaves peptides with Arg, Phe, Tyr, Leu, and Glu adjacent to the leaving group at neutral or slightly basic pH. This subunit is involved in antigen processing to generate class I binding peptides	Uniprot: P28065	0	0	0	0
41	PTGER4	Prostaglandin E2 receptor EP4 subtype	P35408	May play an important role in regulating renal hemodynamics, intestinal epithelial transport, adrenal aldosterone secretion, and uterine function. Has a relaxing effect on smooth muscle	0	0	0	0	Uniprot: P35408
31	RARRES3/RIG1	Retinoic acid receptor responder protein 3	Q9UL19	Exhibits PLA1/2 activity, catalyzing the calcium-independent hydrolysis of acyl groups in various phosphotidylcholines (PC) and phosphatidylethanolamine (PE). For most substrates, PLA1 activity is much higher than PLA2 activity. N- and O-acylation activity is hardly detectable.	0	0	0	PMID: 21235323	0
2	RNF144B	E3 ubiquitin-protein ligase RNF144B	Q7Z419	E3 ubiquitin-protein ligase which directly transfers the ubiquitin to targeted substrates such as LCMT2, thereby promoting their degradation. Induces apoptosis via a p53/TP53-dependent but caspase-independent mechanism	0	PMID: 20300062	0	0	0
77	SHROOM3	Protein Shroom3	Q8TF72	Controls cell shape changes in the neuroepithelium during neural tube closure. Induces apical constriction in epithelial cells by promoting the apical accumulation of F-actin and myosin II, and probably by bundling stress fibers.	0	0	0	0	Uniprot: Q8TF72
23	SLA2	Src-like-adapter 2	Q9H6Q3	Adapter protein, which negatively regulates T-cell receptor (TCR) signaling. Inhibits T-cell antigen-receptor induced activation of nuclear factor of activated T-cells.	0	0	0	Uniprot: Q9H6Q3	0
22	SLAMF6	SLAM family member 6	Q96DU3	Triggers cytolytic activity only in natural killer cells (NK) expressing high surface densities of natural cytotoxicity receptors	0	0	0	Uniprot: Q96DU3	0
18	SLAMF7	SLAM family member 7	Q9NQ25	Isoform 1 mediates NK cell activation through a SH2D1A-independent extracellular signal-regulated ERK-mediated pathway. May play a role in lymphocyte adhesion.	0	0	0	Uniprot: Q9NQ25	0
84	SLC26A2	Sulfate transporter	P50443	Sulfate transporter. May play a role in endochondral bone formation.	0	0	0	0	Uniprot: P50443
71	SLITRK6	SLIT and NTRK-like protein 6	Q9H5Y7	Regulator of neurite outgrowth required for normal hearing and vision	0	0	0	0	Uniprot: Q9H5Y7
72	SRPX2	Sushi repeat-containing protein SRPX2	O60687	Acts as a ligand for the urokinase plasminogen activator surface receptor. Plays a role in angiogenesis by inducing endothelial cell migration and the formation of vascular network (cords). Involved in cellular migration and adhesion	0	0	0	0	Uniprot: O60687
1	Stat1	Signal transducer and activator of transcription 1-alpha/beta	P42224	Signal transducer and transcription activator that mediates cellular responses to interferons (IFNs), cytokine KITLG/SCF and other cytokines and other growth factors	0	PMID: 16264989; PMID: 9271410	0	0	0
34	TARP/TRGV9	TARP protein/Protein TRGV9	Q0VGM3/Q99603	none described	0	0	0	PMID: 21742797; PMID: 16210656 ;PMID: 20511557, PMID: 23762301	0
62	TC2N	Tandem C2 domains nuclear protein	Q8N9U0	none described	0	0	0	0	Uniprot: Q8N9U0
82	TMEM56	Transmembrane protein 56	Q96MV1	none described	0	0	0	0	Uniprot: Q96MV1
5	TNFAIP3	Tumor necrosis factor alpha-induced protein 3	P21580	Ubiquitin-editing enzyme that contains both ubiquitin ligase and deubiquitinase activities. Involved in immune and inflammatory responses signaled by cytokines, such as TNF-alpha and IL-1 beta, or pathogens via Toll-like receptors (TLRs) through terminating NF-kappa-B activity.	0	PMID: 23059429	0	0	0
26	TNFRSF9/CD137	Tumor necrosis factor receptor superfamily member 9	Q07011	Receptor for TNFSF9/4-1BBL. Possibly active during T cell activation	0	0	0	PMID: 20582531	0
49	TOX	Thymocyte selection-associated high mobility group box protein TOX	O94900	May play a role in regulating T-cell development	0	0	0	0	Uniprot: O94900
45	TRA@	TRA@ protein	Q6P4G7	none described	0	0	0	0	Uniprot: Q6P4G7
37	TRBC1	T-cell receptor beta-1 chain C region	P01850	none described	0	0	0	PMID: 23046123	0
40	TRGC2	T-cell receptor gamma-2 chain C region	P03986	none described	0	0	0	PMID: 11459064	0
60	UBASH3B	Ubiquitin-associated and SH3 domain-containing protein B	Q8TF42	Interferes with CBL-mediated down-regulation and degradation of receptor-type tyrosine kinases. Promotes accumulation of activated target receptors, such as T-cell receptors and EGFR, on the cell surface. Exhibits tyrosine phosphatase activity toward several substrates including EGFR, FAK, SYK, and ZAP70.	0	0	0	0	Uniprot: Q8TF42
56	UBD	Ubiquitin D	O15205	Ubiquitin-like protein modifier which can be covalently attached to target protein and subsequently leads to their degradation by the 26S proteasome, in a NUB1L-dependent manner	0	0	0	0	Uniprot: O15205
67	USP9Y	Probable ubiquitin carboxyl-terminal hydrolase FAF-Y	O00507	May function as a ubiquitin-protein or polyubiquitin hydrolase involved both in the processing of ubiquitin precursors and of ubiquitinated proteins. . Essential component of TGF-beta/BMP signaling cascade	0	0	0	0	Uniprot: O00507
66	UTY	Histone demethylase UTY	O14607	Male-specific histone demethylase that catalyzes trimethylated 'Lys-27' (H3K27me3) demethylation in histone H3. Has relatively low lysine demethylase activity	0	0	0	0	Uniprot: O14607
65	ZNF285A	Zinc finger protein 285	Q96NJ3	May be involved in transcriptional regulation.	0	0	0	0	Uniprot: Q96NJ3

## Sheet: Sheet1
	Vaccine sensitive (tumor regression / stabilisation of diesase following vaccination)
Gene identified in	PMID: 23715562	PMID: 23715562	PMID: 23715562	PMID: 23715562	PMID: 23715562	PMID: 23715562	PMID: 23715562	PMID: 23715562	PMID: 23715562	PMID: 23715562	PMID: 23715562	PMID: 23715562	PMID: 23715562	PMID: 23715562	PMID: 23715562	PMID: 23715562	PMID: 23715562	PMID: 23715562	PMID: 23715562	PMID: 23715562	PMID: 23715562	PMID: 23715562	PMID: 23715562	PMID: 23715562	PMID: 23715562
Tumorapoptosis	Stat1 (PMID: 16264989/PMID: 9271410);	RNF144B (PMID: 20300062 );	EAF2 (PMID: 24727455);	GBP1 (PMID: 23042300)	TNFAIP3* (PMID: 23059429);
Antigenpresentation	HLA-DMA (Uniprot: P28067)	HLA-DQA1 (Uniprot: P01909)	HLA-DRA (Uniprot: P01903)	PSMB10 (Uniprot: P40306)	PSMB9 (Uniprot: P28065)	B2M (Uniprot: P61769)	HLA-A (Uniprot: Q95J06)	HLA-B (Uniprot: Q96DW9)	HLA-F (Uniprot: Q54A71)
Immune evasion																		CCL5 (PMID:22282655 )			BTN3A1 (PMID: 21113407 )
Immune response	CD86 (Uniprot: P42081)	SLAMF7 (Uniprot: Q9NQ25)	GZMK (PMID 16106370, PMID: 24711407 )	CD3D (Uniprot: P04234)	TRBC1 (Uniprot: P01850)	ITK (Uniprot: Q08881)	SLAMF6 (uniprot: Q96DU3)	SLA2 (uniprot: Q9H6Q3)	ITGAL (Uniprot: P20701)	KLRB1 (uniprot: Q12918, PMID 17188357)	TNFRSF9/CD137 (PMID:20582531)	IRF-1 (PMID:9294015)	CD8a ( Uniprot:P01732)	CXCL10 (Uniprot: P02778)	CXCL9 (PMID:17016763)	RARRES3/RIG1 (PMID:21235323)	KLRD1 (Uniprot: Q13241)	CCL5 (PMID:11286708)	ICOS (PMID:11910893)	TARP/TRGV9 (PMID: 21742797; PMID: 16210656;PMID: 20511557, PMID: 23762301 )	BTN3A1 (Uniprot: O00481)	CDC42SE2 (Uniprot: Q9NRR3; PMID: 15840583 )	C4orf7 (PMID: 16452304, PMID: 24362405; http://www.iii.uni-bonn.de/fileadmin/images/nri0804_ii_poster.pdf)	TRBC1 (PMID: 23046123)	IL-2R (PMID: 16868550,PMID: 15343366 )
	Vaccine resistant (progressive disease following vaccination)
Gene identified in	PMID: 23715562	PMID: 23715562	PMID: 23715562	PMID: 23715562	PMID: 23715562	PMID: 23715562	PMID: 23715562	PMID: 23715562	PMID: 23715562	PMID: 23715562	PMID: 23715562	PMID: 23715562	PMID: 23715562	PMID: 23715562	PMID: 23715562	PMID: 23715562	PMID: 23715562	PMID: 23715562	PMID: 23715562	PMID: 23715562	PMID: 23715562	PMID: 23715562	PMID: 23715562	PMID: 23715562	PMID: 23715562
Tumorapoptosis	Stat1 (PMID: 16264989 )	RNF144B (PMID: 20300062 )	GZMK (PMID 16106370)	EAF2 (PMID: 24727455)	GBP1 (PMID: 23042300)	TNFAIP3* (PMID: 25302366)
Antigenpresentation	HLA-DMA (Uniprot: P28067)	HLA-DQA1 (Uniprot: P01909)	HLA-DRA (Uniprot: P01903)	PSMB10 (Uniprot: P40306)	PSMB9 (Uniprot: P28065)	B2M (Uniprot: P61769)	HLA-A (Uniprot: Q95J06)	HLA-B (Uniprot: Q96DW9)	HLA-F (Uniprot: Q54A71)
Immune evasion																		CCL5 ( PMID: 22282655 )			BTN3A1 (PMID: 21113407 )
Immune response	CD86 (Uniprot: P42081)	SLAMF7 (Uniprot: Q9NQ25)	GZMK (PMID 16106370, PMID: 24711407 )	CD3D (Uniprot: P04234)	TRBC1 (Uniprot: P01850)	ITK (Uniprot: Q08881)	SLAMF6 (uniprot: Q96DU3)	SLA2 (uniprot: Q9H6Q3)	ITGAL (Uniprot: P20701)	TNFRSF9/CD137 (PMID:20582531 /PMID: 24052693 )	KLRB1 (uniprot: Q12918, PMID 17188357)	IRF-1 (PMID:9294015)	CD8a ( Uniprot:P01732)	CXCL10 (Uniprot: P02778)	CXCL9 (PMID:17016763)	RARRES3/RIG1 (PMID:21235323)	KLRD1 (Uniprot: Q13241)	CCL5 (PMID:11286708)	ICOS (PMID:11910893)	TARP/TRGV9 (PMID: 21742797; PMID: 16210656; PMID: 20511557, PMID: 23762301 )	BTN3A1 (Uniprot: O00481)	CDC42SE2 (Uniprot: Q9NRR3; PMID: 15840583 )	C4orf7 (PMID: 16452304, PMID: 24362405; http://www.iii.uni-bonn.de/fileadmin/images/nri0804_ii_poster.pdf)	TRBC1 (PMID: 23046123)	IL-2R (PMID: 16868550,PMID: 15343366 )
	Immune sensitive (spontanous regression)
PMID:
Tumorapoptosis
Antigenpresentation
Immune evasion
Immune response
	Low	Low medium	High Medium	High	* precise classification not possible
	Italics:	Check Ref for context
